# Supplementary material for: Biotransformation of the Fluoroquinolone, Levofloxacin, by the White-Rot Fungus Coriolopsis gallica
Source: J Fungi (Basel). 2022 Sep 15;8(9):965. doi: 10.3390/jof8090965 (PMC9506349; doi:10.3390/jof8090965)
Supplement: Supplementary file 1 [file jof-08-00965-s001.zip]

Archive with 1 entries (1 files):
- jof-1896172-supplementary.pdf
